# Supplementary material for: PInteract: Detecting Aromatic-Involving Motifs in Proteins and Protein-Nucleic Acid Complexes
Source: Biomolecules. 2025 Aug 21;15(8):1204. doi: 10.3390/biom15081204 (PMC12384504; doi:10.3390/biom15081204)
Supplement: Supplementary file 1 [file biomolecules-15-01204-s001.zip]

Archive with 1 entries (1 files):
- biomolecules-3804195-Supplementary Materials.pdf
